# Supplementary material for: Nanovesicles as Vanillin Carriers for Antimicrobial Applications
Source: Membranes (Basel). 2023 Jan 11;13(1):95. doi: 10.3390/membranes13010095 (PMC9865702; doi:10.3390/membranes13010095)
Supplement: Supplementary file 1 [file membranes-13-00095-s001.zip]

Archive with 1 entries (1 files):
- membranes-2090059-supplementary.pdf
